# Supplementary material for: Therapeutic Effects and Mechanisms of the Inhaled Traditional Chinese Medicine Compound ZHW on Allergic Rhinitis
Source: Pharmaceuticals (Basel). 2025 Jul 18;18(7):1059. doi: 10.3390/ph18071059 (PMC12300735; doi:10.3390/ph18071059)
Supplement: Supplementary file 1 [file pharmaceuticals-18-01059-s001.zip]

Archive with 1 entries (1 files):
- pharmaceuticals-3721106-supplementary.pdf
